# Supplementary material for: The Association Between Vitamin D and Polycystic Ovary Syndrome (PCOS) in Women: A Systematic Review
Source: Nutrients. 2026 Mar 19;18(6):968. doi: 10.3390/nu18060968 (PMC13028899; doi:10.3390/nu18060968)
Supplement: Supplementary file 1 [file nutrients-18-00968-s001.zip]

Archive with 1 entries (1 files):
- nutrients-4119658-supplementary.pdf
